# Supplementary material for: Revisit to the mechanism of quenching: Power effects for sonochemical reactions
Source: Ultrason Sonochem. 2025 Jun 6;120:107419. doi: 10.1016/j.ultsonch.2025.107419 (PMC12178931; doi:10.1016/j.ultsonch.2025.107419)
Supplement: Supplementary Video 3b [file mmc6.zip]

Archive with 1 entries (1 files):
- 33W_green.gif.gif
